# Supplementary material for: Novel Lytic Enzyme of Prophage Origin from Clostridium botulinum E3 Strain Alaska E43 with Bactericidal Activity against Clostridial Cells
Source: Int J Mol Sci. 2021 Sep 2;22(17):9536. doi: 10.3390/ijms22179536 (PMC8430805; doi:10.3390/ijms22179536)
Supplement: Supplementary file 1 [file ijms-22-09536-s001.zip › Supplementary File S1 GenBank and PDB accessions numbers.txt]

>C.dromed._CPGRP-S camel_PGRP (CPGRP-S) 3O4K_1|Chains A,B,C,D|Peptidoglycan recognition protein 1|Camelus dromedarius (9838)
EDPPACGSIVPRREWRALASECRERLTRPVRYVVVSHTAGSHCDTPASCAQQAQNVQSYH
VRNLGWCDVGYNFLIGEDGLVYEGRGWNIKGAHAGPTWNPISIGISFMGNYMNRVPPPRA
LRAAQNLLACGVALGALRSNYEVKGHRDVQPTLSPGDRLYEIIQTWSHYRA
>Xenopus_Pglyrp1    >gi|71896011|ref|NP_001025626.1| pglyrp1 protein precursor [Xenopus (Silurana) tropicalis] >gi|60688419|gb|AAH91103.1| pglyrp1 protein [Xenopus (Silurana) tropicalis]
MMWVFIFLTAFCALAQGCPKIISRSSWGGVPSKCQAKLPRSVKYVIIHHTAGASCNSESA
CKAQARNIQNFHMKSNGWCDTGYNFLIGEDGQVYEGRGWETVGAHAKNYNFNSIGISFMG
TFTNRAPNTAAQKAAKDLISCGVAKKVINSDYTLKGHRDVSATECPGTNLYNLIKNWPNF
KA
>PGRP1_HOLDI                      gi|84029185|sp|Q765P4.1|PGRP1_HOLDI Peptidoglycan-recognition protein 1; AltName: Full=Hd-PGRP-1; Flags: Precursor
MKLATITFFLLTEIFFYISYAEATRSGPDLCPTIISKRDWGGNAALRVGYTSKPLERVVI
HHTVTPECANEARCSSRMVSMQNYHMDELGYDDISYNFVIGGDGRVYEGVGWHKKGSHSP
GWDSQSIGIAFIGDFTNKLPSREMLDAAKDLIVCAIELGELTRGYKLLGARNVKATKSPG
DKLYREIQNWEGFTRRP
>PGRP-Lb             gi|34811340|pdb|1OHT|A Chain A, Peptidoglycan Recognition Protein-Lb
XQQANLGDGVATARLLSRSDWGARLPKSVEHFQGPAPYVIIHHSYXPAVCYSTPDCXKSX
RDXQDFHQLERGWNDIGYSFGIGGDGXIYTGRGFNVIGAHAPKYNDKSVGIVLIGDWRTE
LPPKQXLDAAKNLIAFGVFKGYIDPAYKLLGHRQVRDTECPGGRLFAEISSWPHFTHIND
TEGVSSTTAPVVPHVHPQAAAPQKPHQSPPAAPKV
>D.melanogaster_PGRP-SC2   gi|37665327|emb|CAD89180.1| peptidoglycan recognition protein SC2 [Drosophila melanogaster]
MANKALVLLAVLFCAQAVLGVTIVSKSEWGGRSATSKTSLANYLSYAVIHHTAGNYCSTK
AACITQLQNIQTYHMDSLGWADIGYNFLIGGDGNVYEGRGWNVMGAHATNWNSKSIGISF
LGNYNTNTLTSAQITAAKGLLSDAVSRGQIVSGYILYGHRQVGSTECPGTNIWNEIRTWS
NWKA
>D.rerio_Pglyrp5     gi|90895849|gb|ABE01405.1| peptidoglycan recognition protein 5 [Danio rerio]
MQHSFFIFLYTGAEFLHETGKYAEVHVCCPSLSSRANKPVSLVMLEHTGNEKFVADMDGH
TNTVDINADTVSRRGWDAVQPREMTQMESPAHTVIVHHTALRFCAHPRESVTELAHIQRM
HMQERGFDDIGYNFLISGDGTVYEGRGWGIVGAHAKEHNFYSVGIAFMGNLNADLPSSAS
LSALLRLLHIGVLHGHVRPNFVLLGHKDVAKTACPGENLYSVLPKLRDRLQNNELLQA
>gPGRP-Le                   i|88192655|pdb|2CB3|B Chain B, Crystal Structure Of Peptidoglycan Recognition Protein-Le In Complex With Tracheal Cytotoxin (Monomeric Diaminopimelic Acid-Type Peptidoglycan)
GHELSAIIPRSSWLAQKPMDEPLPLQLPVKYVVILHTATESSEKRAINVRLIRDMQSFHI
ESRGWNDIAYNFLVGCDGNIYEGRGWKTVGAHTLGYNRISLGISFIGCFMKELPTADALN
MCRNLLARGVEDGHISTDYRLICHCQCNSTESPGRRLYEEIQTWPHFYNIEEEEQ
>C.botulinum_E3 gi|188589070|ref|YP_001921482.1| N-acetylmuramoyl-L-alanine amidase [Clostridium botulinum E3 str. Alaska E43] >gi|501425952|ref|WP_012450622.1| N-acetylmuramoyl-L-alanine amidase [Clostridium botulinum] >gi|188499351|gb|ACD52487.1| N-acetylmuramoyl-L-alanine amidase [Clostridium botulinum E3 str. Alaska E43]
MNIIDKGLSFGDMNYNNKPNTLIVHHIEAEGVNWTVETIHNMHKNENGWAGIGYHYYIKF
DGSIYKGRPDNALGAHCQGANTNTLGIAFEGNYDKRTEMPTAQFNAWCELKDYLNDRYGN
MPVYGHREKGSSECPGKYFPLADVKTAKVTKDKGYVITDYLPDGYRGNNEFEGVDLEYVL
SYFKGIRCYIKSNSKGVWIETQVLQMSKCLELKKTLGSWFYAIK
>C.botulinum_A  gi|153930828|ref|YP_001385112.1| N-acetylmuramoyl-L-alanine amidase [Clostridium botulinum A str. ATCC 19397] >gi|153935450|ref|YP_001388581.1| N-acetylmuramoyl-L-alanine amidase [Clostridium botulinum A str. Hall] >gi|500752557|ref|WP_011987138.1| acetylmuramoyl-L-alanine amidase [Clostridium botulinum] >gi|152926872|gb|ABS32372.1| N-acetylmuramoyl-L-alanine amidase [Clostridium botulinum A str. ATCC 19397] >gi|152931364|gb|ABS36863.1| N-acetylmuramoyl-L-alanine amidase [Clostridium botulinum A str. Hall]
MYIINPNLKFRGLSYGNNPKMIILHHAEASGCSIKDIHLWHLNNGWSGCGYNYFIKKDGA
IYKGRPDNAIGAHCLSYNGVSIGICMEGRFNVEEMGADQYNSLKDLTCYLQNKYNINKIY
GHRELNETECPGNNFPLHRIKKECLGGNNSIENSSNNKGSKSYPGYLLKYNPGRFDANVK
LIQSKLQNIGYSVGKYGVDGYFGDGTLLAVKCFQRDCNLMIDGIIGVDTWKRIMRE
>C.botulinum_B gi|559779718|dbj|GAE01252.1| N-acetylmuramoyl-L-alanine amidase [Clostridium botulinum B str. Osaka05]
MIILHHAEASGCSIQDIHSWHLNNGWSGCGYNYFIKKDGFIYKGRPDNAIGAHCLSYNGV
SIGICMEGRFNVEEMGNSQYSSLKELICYLQNKYNINKIYAHRELNQTDCPGNNFPLSRI
KKECLGANNSIESSSKQNKNYPGYLLKYNPNRFDDNVKVIQSKLQNIGYSVGKYGMDGYF
GDGTLLAVKCFQRDCNLMVDGIVGENTWNRIMRE
>C.botulinum_F gi|153940165|ref|YP_001392464.1| N-acetylmuramoyl-L-alanine amidase [Clostridium botulinum F str. Langeland] >gi|384463433|ref|YP_005676028.1| putative N-acetylmuramoyl-L-alanine amidase [Clostridium botulinum F str. 230613] >gi|501049197|ref|WP_012100880.1| N-acetylmuramoyl-L-alanine amidase [Clostridium botulinum] >gi|152936061|gb|ABS41559.1| putative N-acetylmuramoyl-L-alanine amidase [Clostridium botulinum F str. Langeland] >gi|295320450|gb|ADG00828.1| putative N-acetylmuramoyl-L-alanine amidase [Clostridium botulinum F str. 230613]
MNIRNANLSFGSMSYGNNPQELDLHHAEASVCSVLDVHSWHKGNGWAGIGYHYFVRKNGE
IWKGRPDSAIGAHVAGHNTNTLGICAEGSYMSEDMPQAQKNAIIELCKYLCNKYGINKIY
GHREVGSSNCPGTKYPLAEIKNAVLNGGSSNNPGPVVNDNVRDKVGIITGSGVNVRLDPN
GKILGSVNKGDKVKLYRLEGDWYHCYSLYSGYNRCYIYKNYVSIQGSSNGSSSGTNLDGK
TGVINTPSGVNVRADKSTSSKILGTLSNGSKVQLYRKEGDWMHIYYPKQGGYVYAKYIRY

>C.botulinum_H04402 gi|387819128|ref|YP_005679475.1| N-acetylmuramoyl-L-alanine amidase [Clostridium botulinum H04402 065] >gi|504334475|ref|WP_014521577.1| N-acetylmuramoyl-L-alanine amidase [Clostridium botulinum] >gi|322807172|emb|CBZ04746.1| N-acetylmuramoyl-L-alanine amidase [Clostridium botulinum H04402 065]
MYIINPNLKFRGLSYGNNPKMIILHHAEASGCSIQDIHSWHLNNGWSGCGYNYFIKKDGS
IYKGRPDKAIGAHCLSYNSVSIGICTEGRFNIERMGEAQYNSLKELTRYLQNKYNINKIY
AHRELNETDCPGKNFPLSKIKNECLGGTSINPKLS
>C.botul_A_PROPH  gi|148378742|ref|YP_001253283.1| phage related N-acetylmuramoyl-L-alanine amidase [Clostridium botulinum A str. ATCC 3502] >gi|153932011|ref|YP_001383128.1| N-acetylmuramoyl-L-alanine amidase [Clostridium botulinum A str. ATCC 19397] >gi|153934498|ref|YP_001386678.1| N-acetylmuramoyl-L-alanine amidase [Clostridium botulinum A str. Hall] >gi|500498502|ref|WP_011948459.1| acetylmuramoyl-L-alanine amidase [Clostridium botulinum] >gi|148288226|emb|CAL82295.1| putative phage related N-acetylmuramoyl-L-alanine amidase [Clostridium botulinum A str. ATCC 3502] >gi|152928055|gb|ABS33555.1| N-acetylmuramoyl-L-alanine amidase [Clostridium botulinum A str. ATCC 19397] >gi|152930412|gb|ABS35911.1| N-acetylmuramoyl-L-alanine amidase [Clostridium botulinum A str. Hall] >gi|526255317|gb|EPS48047.1| N-acetylmuramoyl-L-alanine amidase [Clostridium botulinum CFSAN002369]
MYIINSNLDFSGLTYGNNPKMIILHHAEASGCSIQDIHSWHLNNGWSGCGYNYFIKKDGS
IYKGRPDNAIGAHCLSYNGVSIGICMEGRFNVEEVGNSQYNSLKELICYLQNKYNINKIY
AHRELNQTDCPGNNFPLSRIKKECLGGDNSIESSSKQNKNYPGYLLKYNPNRFDGNVKVI
QSKLQNIGYSVGKFGVDGYFGDGTLLAVKCFQRDCNLMIDGIVGENTWNRIMRE
>C.botul_B_PROPH  gi|237796299|ref|YP_002863851.1| putative phage related N-acetylmuramoyl-L-alanine amidase [Clostridium botulinum Ba4 str. 657] >gi|490577497|ref|WP_004442517.1| N-acetylmuramoyl-L-alanine amidase [Clostridium botulinum] >gi|182672465|gb|EDT84426.1| non-specific serine/threonine protein kinase [Clostridium botulinum Bf] >gi|229262105|gb|ACQ53138.1| putative phage related N-acetylmuramoyl-L-alanine amidase [Clostridium botulinum Ba4 str. 657]
MYIINRNLKFRGLSYGNNPKMIILHHAEASDCSIQDIHSWHLNNGWSGCGYNYFIKKDGS
IYKGRPDNAIGAHCLSYNSVSIGICTEGRFNIERMGEAQYNSLKELTRYLQNKYNINKVY
AHRELNETDCPGKNFPLSKIKKEALSNLQNA
>C.botulinum_PROPH gi|489451009|ref|WP_003356356.1| acetylmuramoyl-L-alanine amidase [Clostridium botulinum] >gi|182670829|gb|EDT82803.1| putative phage related N-acetylmuramoyl-L-alanine amidase [Clostridium botulinum NCTC 2916]
MYIINSNLDFRGLTYGNNPKMIILHHAEASGCSIQDIHSWHLNNGWSGCGYNYFIKKDGS
IYKGRPDNAIGAHCLSYNGVSIGICMEGRFNVEEMGNSQYNSLKELICYLQNKYNINKIY
AHRELNQTDCPGNNFPLSRIKGECLGASSLIESSSSNKGSKSYPGYLLKYNPNSFDANVK
VIQSKLQNIGYSVGKSGVDGYFGDGTLLSVKCFQRDCNLYVDGIVGKDTWKVLFRNLK
>C.intestinale  gi|546159898|ref|WP_021801766.1| N-acetylmuramoyl-L-alanine amidase [Clostridium intestinale] >gi|544194214|gb|ERK30183.1| N-acetylmuramoyl-L-alanine amidase [Clostridium intestinale URNW]
MKNLLRRIRRKLRNKFSRSDVIKTPKIVEVNYTWATPLSYNFNPNMIVYHHTVDNNMTPQ
KIDEIHKQRGWSGIGYHFYIRKDGTIYRGRPENAVGSHAPGVNARAFGIASEGNFNEEYV
TPQQMTSLIALSRYLMNKYNITDLKRHKDVRQTECPGNNFPFEEIKAKLNVK
>C.pasteurianum_DSM_525 gi|489542227|ref|WP_003446914.1| N-acetylmuramoyl-L-alanine amidase [Clostridium pasteurianum] >gi|440218923|gb|ELP58139.1| N-acetylmuramoyl-L-alanine amidase [Clostridium pasteurianum DSM 525]
MNILNGNLKFKNLSLYANNPKSILIHHAAAKHCSIQDIHHWHLEKGWAGCGYHYLVRKDG
SIYSGRPETSMGAHCINYNSTSISICSEGNFNNESMENKQYSALLELTAFLIKKYNIDKI
YGHSELNLTDCPGRNFPLKNMKTDLAVKKSSQNAANSQIQPIPYPGYLMKMNPKLIDENV
RLFQKKLIYKNYNLGKWGADGYFGKYTFEAVIAFQRNNELLADGIVGINTWNRLFSN
>C.sporogenes_PA gi|489586915|ref|WP_003491360.1| acetylmuramoyl-L-alanine amidase [Clostridium sporogenes] >gi|365980052|gb|EHN16093.1| N-acetylmuramoyl-L-alanine amidase [Clostridium sporogenes PA 3679]
MYIINSNLKFRGLSYGNNPKMIILHHAEASSCSIQDINSWHLNNGWSGCGYNYFIKKDGS
IYKGRPDNAIGAHCLSYNSVSIGICMEGKFNVERMGGAQYNSLKELIPYLQNKYNINKIY
GHRELNQTDCPGRNFPLHRIKKEYLGRNTSAGSASTNKGSKSYPGYLLKYNPNRFDGNVK
VIQSKLQSIGYNVGRYGADGYFGDGTLLAVRCFQRDCNLMIDGIIGWNTWNRIMRE
>C_perfr_B_ATCC_3626 gi|489553148|ref|WP_003457750.1| N-acetylmuramoyl-L-alanine amidase [Clostridium perfringens] >gi|170711647|gb|EDT23829.1| putative N-acetylmuramoyl-L-alanine amidase [Clostridium perfringens B str. ATCC 3626]
MLYKKIKGGRAELEHTKIKNINLSKRRKKIFRRRLIFLISIILIICGSIFFVFSKMNRDE
SYRDAYKKNISSRELEKMRQELDIKEVDYKWGSGLKKGNSPKRLIIHHSATDSPETPEDI
HKFHLDNGWSGIGYHFYIREDGTIYKGRDENVIGAHAKNANYNTLGICIEGNFEKEGLNE
AQKNSLVKLGTYLSLKYPIKDILPHREVVDTLCPGKLFPMDNIKSSIIEEIKNM
>C.sporogenes_ATCC_15579 gi|489584413|ref|WP_003488858.1| N-acetylmuramoyl-L-alanine amidase [Clostridium sporogenes] >gi|187774789|gb|EDU38591.1| N-acetylmuramoyl-L-alanine amidase [Clostridium sporogenes ATCC 15579]
MYIINSNLDFRGLTYGNNPKMIILHHAEASGCSIQDIHAWHLNNGWSGCGYNYFIKKDGS
IYKGRPDNAIGAHCLSYNGVSIGICMEGRLNVEEMRNSQYNSLKELVRYLQNKYNINKIY
AHRELNQTDCPGNNFPLIRIKNECLGGTSINNNKAMRE
>C.sporogenes gi|630823119|gb|KCZ67815.1| N-acetylmuramoyl-L-alanine amidase [Clostridium sporogenes]
MYIINPNLKFRGLSYGNNPKMIILHHAEASGCSIKDIHLWHLNNGWSGCGYNYFIKKDGS
IYKGRPDNAIGAHCLSYNGVSIGVCMEGRFNIEEIGAAQYNSLKDLTCYLQNKYNINKIY
GHRELNETECPGNNFPLHRIKKECLGGNSLGESLTNNRGSKGYPGYLLKYNPNRFDANVK
VIQSKLQNIGYSVGRCGVDGYFGVNTWERIMRE
>C.ph_vB_CpeS-CP51 AGH27916.1 endolysin [Clostridium phage vB_CpeS-CP51]
MYINQSNIKFNGLRYGNDPNKIIIHNADATSCSVYDIDRWHKGNGWSGIGYDYFIRKEGS
VWTGRPENAIGAHTIGQNSSSIGICLEGAFMREKPTRAQLNSLYELIADIRARRGNLPVY
GHKDFNNTDCPGINFPLEQFKNNSYRPTGGEIVSDNGFYRSDEERTNATIVGEGNIEVLD
KNCKVIENRYISSLDRVFVLGIYPASKYIEIIYPAGNEKYHAYISIENYSRISFDYHMQY
KNDNGVTYVWWDSEDVNVKEHNEELQANQKASPMYRVGKWLRVTFYRTDGTPSDGFVRYE
GEQAVKFYEEEKIKEGIVKVNTYLNVRDSINGNIIGKVFNGEEVSIIWTKDGWYYIDYNT
NHGKKRGYVSSKYVEEV
>C_phage_phiCP7R AFH27091.1 N-acetylmuramoyl-L-alanine amidase [Clostridium phage phiCP7R]
MKIIQSNIHFNGNKAGGNNPKEIIVHHSEHSTANVYDIDRWHKDKGWCGIGYHYFIDKQG
NIYTGRPEDWTGAHCIDHNTKSIGICLQGRLQTEKVTDPQYKALLWLIQDIKNRRGNMPV
YGHKELNSTDCPGNLDLDKLRRDLNNEVVDTNDDEYRENATVVNVSSYLNVRSKPSDEII
GKLFPNERLQVNWVDSDYLGWYYVTYRVNGTNKLKNGYVSAKYIKKD
>C_phage_phiCPV4 AFH27116.1 N-acetylmuramoyl-L-alanine amidase [Clostridium phage phiCPV4]
MKIIQSNIHFNGNKAGGNNPKEIIVHHSEHSTANVYDIDRWHKDKGWCGIGYHYFIDKQG
NIYTGRPEDWTGAHCIDHNTKSIGICLQGRLQTEKVTDPQYKALLWLIQDIKNRRGNMPV
YGHKELNSTDCPGNLDLDKLRRDLNNEVVDTNDDEYRENATVVNVSSYLNVRSKPSDEII
GKLFPNERLQVNWVDSDYLGWYYVTYRVNGTNKLKNGYVSAKYIKKD
>C_phage_phiZP2 AFH27146.1 N-acetylmuramoyl-L-alanine amidase [Clostridium phage phiZP2]
MKIIQSNIYFNGNKAGGNNPKEIIVHHSEHSTANVYDIDKWHKDKGWCGIGYHYFIDKQG
NIYTGRPEDWTGAHCINHNTKSIGICLQGRLQIEKVTDAQYKALLWLIQDIRNRRGNMPV
YGHKELNSTDCPGNLDLNKLRTDVNNKVVDSNGGYTENATVVNVNSYLNVRSKPSDEIIG
KLFPNERIQVNWVDSNYLGWYYITYRVNETNKLKSGYVSAKYIKKD
>phageT3                 gi|17570804|ref|NP_523313.1| N-acetylmuramoyl-L-alanine amidase [Enterobacteria phage T3]
MAKVQFKPRATTEAIFVHCSATKPSQNVGVREIRQWHKEQGWLDVGYHFIIKRDGTVEAG
RDELAVGSHAKGYNHNSIGVCLVGGIDDKGKFDANFTPAQMQSLRSLLVTLLAKYEGSVL
RAHHDVAPKACPSFDLKRWWEKNELVTSDRG
>phageT4            gi|126605|sp|P00720.1|LYS_BPT4 RecName: Full=Lysozyme; AltName: Full=Endolysin; AltName: Full=Lysis protein; AltName: Full=Muramidase
MNIFEMLRIDEGLRLKIYKDTEGYYTIGIGHLLTKSPSLNAAKSELDKAIGRNCNGVITK
DEAEKLFNQDVDAAVRGILRNAKLKPVYDSLDAVRRCALINMVFQMGETGVAGFTNSLRM
LQQKRWDEAAVNLAKSRWYNQTPNRAKRVITTFRTGTWDAYKNL
>phageT7                     gi|914000|gb|AAB32819.1| lysozyme [Enterobacteria phage T7]
MARVQFKQRESTDAIFVHCSATKPSQNVGVREIRQWHKEQGWLDVGYHFIIKRDGTVEAG
RDEMAVGSHAKGYNHNSIGVCLVGGIDDKGKFDANFTPAQMQSLRSLLVTLLAKYEGAGL
RAHHEVAPKACPSFDLKRWWEKNELVTSDRG
>Enterobact._ph_K11 gi|62084735|gb|AAX62800.1| lysozyme [Enterobacteria phage K11]
MAKVQFTKRQETSQFFVHCSATKANMDVGVREIRQWHKEQGWLDVGYHFIIRRDGTVEAG
RDQDAVGSHVKGYNSTSVGVCLVGGIDAKGNPEANFTPQQMSALNGVLHELRGTYPKAVI
MAHHDVAPKACPSFDLQRWVKTGELVTSDRG
>Klebsiella_ph_K11 gi|194100431|ref|YP_002003804.1| gp3.5 [Klebsiella phage K11] >gi|193201370|gb|ACF15848.1| gp3.5 [Klebsiella phage K11]
MAKVQFTKRQETSQIFVHCSATKANMDVGVREIRQWHKEQGWLDVGYHFIIRRDGTVEAG
RDQDAVGSHVKGYNSTSVGVCLVGGIDAKGNPEANFTPQQMSALNGLLHELRGTYPKAVI
MAHHDVAPKACPSFDLQRWVKTGELVTSDRG
