# Supplementary material for: Novel Lytic Enzyme of Prophage Origin from Clostridium botulinum E3 Strain Alaska E43 with Bactericidal Activity against Clostridial Cells
Source: Int J Mol Sci. 2021 Sep 2;22(17):9536. doi: 10.3390/ijms22179536 (PMC8430805; doi:10.3390/ijms22179536)
Supplement: Supplementary file 1 [file ijms-22-09536-s001.zip › Supplementary File S2 BLAST results.txt]

BLASTP 2.2.26 [Sep-21-2011]


Reference: Altschul, Stephen F., Thomas L. Madden, Alejandro A. Schaffer, 
Jinghui Zhang, Zheng Zhang, Webb Miller, and David J. Lipman (1997), 
"Gapped BLAST and PSI-BLAST: a new generation of protein database search
programs",  Nucleic Acids Res. 25:3389-3402.

Reference for compositional score matrix adjustment: Altschul, Stephen F., 
John C. Wootton, E. Michael Gertz, Richa Agarwala, Aleksandr Morgulis,
Alejandro A. Schaffer, and Yi-Kuo Yu (2005) "Protein database searches
using compositionally adjusted substitution matrices", FEBS J. 272:5101-5109.

Query= Ph2119
         (155 letters)

Database: /labs/bat/www/tools/results/circoletto/dataset_v4-
3.txt0038011150.clean 
           30 sequences; 6189 total letters

Searching..................................................done


                                                                 Score    E
Sequences producing significant alignments:                      (bits) Value

C.intestinale                                                          71   7e-19
C.perfr.B.ATCC.3626                                                    71   7e-19
C.botulinum.E3                                                         69   4e-18
C.botul.B.PROPH                                                        67   1e-17
C.botul.A.PROPH                                                        66   4e-17
C.botulinum.A                                                          65   7e-17
C.botulinum.PROPH                                                      65   7e-17
C.pasteurianum.DSM.5                                                   65   1e-16
C.sporogenes.PA                                                        65   2e-16
C.botulinum.H04402                                                     64   2e-16
C.sporogenes.ATCC.15                                                   64   2e-16
C.sporogenes                                                           64   2e-16
Xenopus.Pglyrp1                                                        61   2e-15
C.botulinum.B                                                          61   2e-15
C.botulinum.F                                                          60   2e-14
D.melanogaster.PGRP-                                                   56   9e-14
Klebsiella.ph.K11                                                      53   7e-13
Enterobact..ph.K11                                                     53   9e-13
C.phage.phiCPV4                                                        53   2e-12
C.phage.phiCP7R                                                        53   2e-12
D.rerio.Pglyrp5                                                        52   5e-12
PGRP-Lb                                                                52   5e-12
C.phage.phiZP2                                                         48   1e-10
C.ph.vB.CpeS-CP51                                                      48   2e-10
gPGRP-Le                                                               46   4e-10
C.dromed..CPGRP-S                                                      45   1e-09
phageT7                                                                42   1e-08
phageT3                                                                42   2e-08
PGRP1.HOLDI                                                            35   4e-06

>C.intestinale
          Length = 172

 Score = 70.9 bits (172), Expect = 7e-19,   Method: Compositional matrix adjust.
 Identities = 41/119 (34%), Positives = 61/119 (51%), Gaps = 5/119 (4%)

Query: 24  PHYIVLHHTAGPVDQAPEVIRDFHEKGRGWPHIGYHYLVYQDGRVYKTLPNNAIPICVRE 83
           P+ IV HHT    +  P+ I + H K RGW  IGYH+ + +DG +Y+  P NA+      
Sbjct: 44  PNMIVYHHTVDN-NMTPQKIDEIH-KQRGWSGIGYHFYIRKDGTIYRGRPENAVGSHAPG 101

Query: 84  FNPVSLCIAAVGDFSQGPAWPDNAPGWKALLELKDALVKAYPKAVLVLHKELTQTTCPG 142
            N  +  IA+ G+F++    P       +L+ L   L+  Y    L  HK++ QT CPG
Sbjct: 102 VNARAFGIASEGNFNEEYVTPQQ---MTSLIALSRYLMNKYNITDLKRHKDVRQTECPG 157


>C.perfr.B.ATCC.3626
          Length = 234

 Score = 71.2 bits (173), Expect = 7e-19,   Method: Compositional matrix adjust.
 Identities = 40/125 (32%), Positives = 61/125 (48%), Gaps = 4/125 (3%)

Query: 20  RGTPPHYIVLHHTAGPVDQAPEVIRDFHEKGRGWPHIGYHYLVYQDGRVYKTLPNNAIPI 79
           +G  P  +++HH+A    + PE I  FH    GW  IGYH+ + +DG +YK    N I  
Sbjct: 97  KGNSPKRLIIHHSATDSPETPEDIHKFH-LDNGWSGIGYHFYIREDGTIYKGRDENVIGA 155

Query: 80  CVREFNPVSLCIAAVGDFSQGPAWPDNAPGWKALLELKDALVKAYPKAVLVLHKELTQTT 139
             +  N  +L I   G+F +      N     +L++L   L   YP   ++ H+E+  T 
Sbjct: 156 HAKNANYNTLGICIEGNFEKEGL---NEAQKNSLVKLGTYLSLKYPIKDILPHREVVDTL 212

Query: 140 CPGVL 144
           CPG L
Sbjct: 213 CPGKL 217


>C.botulinum.E3
          Length = 224

 Score = 69.3 bits (168), Expect = 4e-18,   Method: Compositional matrix adjust.
 Identities = 40/122 (32%), Positives = 60/122 (49%), Gaps = 3/122 (2%)

Query: 22  TPPHYIVLHH-TAGPVDQAPEVIRDFHEKGRGWPHIGYHYLVYQDGRVYKTLPNNAIPIC 80
             P+ +++HH  A  V+   E I + H+   GW  IGYHY +  DG +YK  P+NA+   
Sbjct: 17  NKPNTLIVHHIEAEGVNWTVETIHNMHKNENGWAGIGYHYYIKFDGSIYKGRPDNALGAH 76

Query: 81  VREFNPVSLCIAAVGDFSQGPAWPDNAPGWKALLELKDALVKAYPKAVLVLHKELTQTTC 140
            +  N  +L IA  G++ +    P     + A  ELKD L   Y    +  H+E   + C
Sbjct: 77  CQGANTNTLGIAFEGNYDKRTEMP--TAQFNAWCELKDYLNDRYGNMPVYGHREKGSSEC 134

Query: 141 PG 142
           PG
Sbjct: 135 PG 136


>C.botul.B.PROPH
          Length = 151

 Score = 67.0 bits (162), Expect = 1e-17,   Method: Compositional matrix adjust.
 Identities = 43/125 (34%), Positives = 60/125 (48%), Gaps = 11/125 (8%)

Query: 21  GTPPHYIVLHHTAGPVDQAPEVIRDFHEKGRGWPHIGYHYLVYQDGRVYKTLPNNAIPIC 80
           G  P  I+LHH A   D + + I  +H    GW   GY+Y + +DG +YK  P+NAI   
Sbjct: 16  GNNPKMIILHH-AEASDCSIQDIHSWH-LNNGWSGCGYNYFIKKDGSIYKGRPDNAIGAH 73

Query: 81  VREFNPVSLCIAAVGDFS---QGPAWPDNAPGWKALLELKDALVKAYPKAVLVLHKELTQ 137
              +N VS+ I   G F+    G A       + +L EL   L   Y    +  H+EL +
Sbjct: 74  CLSYNSVSIGICTEGRFNIERMGEAQ------YNSLKELTRYLQNKYNINKVYAHRELNE 127

Query: 138 TTCPG 142
           T CPG
Sbjct: 128 TDCPG 132


>C.botul.A.PROPH
          Length = 234

 Score = 66.2 bits (160), Expect = 4e-17,   Method: Compositional matrix adjust.
 Identities = 41/124 (33%), Positives = 57/124 (45%), Gaps = 9/124 (7%)

Query: 21  GTPPHYIVLHHTAGPVDQAPEVIRDFHE--KGRGWPHIGYHYLVYQDGRVYKTLPNNAIP 78
           G  P  I+LHH     + +   I+D H      GW   GY+Y + +DG +YK  P+NAI 
Sbjct: 16  GNNPKMIILHHA----EASGCSIQDIHSWHLNNGWSGCGYNYFIKKDGSIYKGRPDNAIG 71

Query: 79  ICVREFNPVSLCIAAVGDFSQGPAWPDNAPGWKALLELKDALVKAYPKAVLVLHKELTQT 138
                +N VS+ I   G F+           + +L EL   L   Y    +  H+EL QT
Sbjct: 72  AHCLSYNGVSIGICMEGRFNVEEVGNSQ---YNSLKELICYLQNKYNINKIYAHRELNQT 128

Query: 139 TCPG 142
            CPG
Sbjct: 129 DCPG 132


>C.botulinum.A
          Length = 236

 Score = 65.5 bits (158), Expect = 7e-17,   Method: Compositional matrix adjust.
 Identities = 40/124 (32%), Positives = 58/124 (46%), Gaps = 9/124 (7%)

Query: 21  GTPPHYIVLHHTAGPVDQAPEVIRDFH--EKGRGWPHIGYHYLVYQDGRVYKTLPNNAIP 78
           G  P  I+LHH     + +   I+D H      GW   GY+Y + +DG +YK  P+NAI 
Sbjct: 16  GNNPKMIILHHA----EASGCSIKDIHLWHLNNGWSGCGYNYFIKKDGAIYKGRPDNAIG 71

Query: 79  ICVREFNPVSLCIAAVGDFSQGPAWPDNAPGWKALLELKDALVKAYPKAVLVLHKELTQT 138
                +N VS+ I   G F+      D    + +L +L   L   Y    +  H+EL +T
Sbjct: 72  AHCLSYNGVSIGICMEGRFNVEEMGADQ---YNSLKDLTCYLQNKYNINKIYGHRELNET 128

Query: 139 TCPG 142
            CPG
Sbjct: 129 ECPG 132


>C.botulinum.PROPH
          Length = 238

 Score = 65.5 bits (158), Expect = 7e-17,   Method: Compositional matrix adjust.
 Identities = 41/124 (33%), Positives = 57/124 (45%), Gaps = 9/124 (7%)

Query: 21  GTPPHYIVLHHTAGPVDQAPEVIRDFHE--KGRGWPHIGYHYLVYQDGRVYKTLPNNAIP 78
           G  P  I+LHH     + +   I+D H      GW   GY+Y + +DG +YK  P+NAI 
Sbjct: 16  GNNPKMIILHHA----EASGCSIQDIHSWHLNNGWSGCGYNYFIKKDGSIYKGRPDNAIG 71

Query: 79  ICVREFNPVSLCIAAVGDFSQGPAWPDNAPGWKALLELKDALVKAYPKAVLVLHKELTQT 138
                +N VS+ I   G F+           + +L EL   L   Y    +  H+EL QT
Sbjct: 72  AHCLSYNGVSIGICMEGRFNVEEMGNSQ---YNSLKELICYLQNKYNINKIYAHRELNQT 128

Query: 139 TCPG 142
            CPG
Sbjct: 129 DCPG 132


>C.pasteurianum.DSM.5
          Length = 237

 Score = 65.1 bits (157), Expect = 1e-16,   Method: Compositional matrix adjust.
 Identities = 40/126 (31%), Positives = 57/126 (45%), Gaps = 9/126 (7%)

Query: 19  IRGTPPHYIVLHHTAGPVDQAPEVIRDFHE--KGRGWPHIGYHYLVYQDGRVYKTLPNNA 76
           +    P  I++HH A         I+D H     +GW   GYHYLV +DG +Y   P  +
Sbjct: 15  LYANNPKSILIHHAAAK----HCSIQDIHHWHLEKGWAGCGYHYLVRKDGSIYSGRPETS 70

Query: 77  IPICVREFNPVSLCIAAVGDFSQGPAWPDNAPGWKALLELKDALVKAYPKAVLVLHKELT 136
           +      +N  S+ I + G+F+           + ALLEL   L+K Y    +  H EL 
Sbjct: 71  MGAHCINYNSTSISICSEGNFNNESM---ENKQYSALLELTAFLIKKYNIDKIYGHSELN 127

Query: 137 QTTCPG 142
            T CPG
Sbjct: 128 LTDCPG 133


>C.sporogenes.PA
          Length = 236

 Score = 64.7 bits (156), Expect = 2e-16,   Method: Compositional matrix adjust.
 Identities = 41/122 (33%), Positives = 57/122 (46%), Gaps = 5/122 (4%)

Query: 21  GTPPHYIVLHHTAGPVDQAPEVIRDFHEKGRGWPHIGYHYLVYQDGRVYKTLPNNAIPIC 80
           G  P  I+LHH A     + + I  +H    GW   GY+Y + +DG +YK  P+NAI   
Sbjct: 16  GNNPKMIILHH-AEASSCSIQDINSWHLN-NGWSGCGYNYFIKKDGSIYKGRPDNAIGAH 73

Query: 81  VREFNPVSLCIAAVGDFSQGPAWPDNAPGWKALLELKDALVKAYPKAVLVLHKELTQTTC 140
              +N VS+ I   G F+           + +L EL   L   Y    +  H+EL QT C
Sbjct: 74  CLSYNSVSIGICMEGKFN---VERMGGAQYNSLKELIPYLQNKYNINKIYGHRELNQTDC 130

Query: 141 PG 142
           PG
Sbjct: 131 PG 132


>C.botulinum.H04402
          Length = 155

 Score = 63.9 bits (154), Expect = 2e-16,   Method: Compositional matrix adjust.
 Identities = 41/127 (32%), Positives = 58/127 (45%), Gaps = 15/127 (11%)

Query: 21  GTPPHYIVLHHTAGPVDQAPEVIRDFHE--KGRGWPHIGYHYLVYQDGRVYKTLPNNAIP 78
           G  P  I+LHH     + +   I+D H      GW   GY+Y + +DG +YK  P+ AI 
Sbjct: 16  GNNPKMIILHH----AEASGCSIQDIHSWHLNNGWSGCGYNYFIKKDGSIYKGRPDKAIG 71

Query: 79  ICVREFNPVSLCIAAVGDFS---QGPAWPDNAPGWKALLELKDALVKAYPKAVLVLHKEL 135
                +N VS+ I   G F+    G A       + +L EL   L   Y    +  H+EL
Sbjct: 72  AHCLSYNSVSIGICTEGRFNIERMGEAQ------YNSLKELTRYLQNKYNINKIYAHREL 125

Query: 136 TQTTCPG 142
            +T CPG
Sbjct: 126 NETDCPG 132


>C.sporogenes.ATCC.15
          Length = 158

 Score = 63.5 bits (153), Expect = 2e-16,   Method: Compositional matrix adjust.
 Identities = 40/124 (32%), Positives = 56/124 (45%), Gaps = 9/124 (7%)

Query: 21  GTPPHYIVLHHTAGPVDQAPEVIRDFH--EKGRGWPHIGYHYLVYQDGRVYKTLPNNAIP 78
           G  P  I+LHH     + +   I+D H      GW   GY+Y + +DG +YK  P+NAI 
Sbjct: 16  GNNPKMIILHH----AEASGCSIQDIHAWHLNNGWSGCGYNYFIKKDGSIYKGRPDNAIG 71

Query: 79  ICVREFNPVSLCIAAVGDFSQGPAWPDNAPGWKALLELKDALVKAYPKAVLVLHKELTQT 138
                +N VS+ I   G  +           + +L EL   L   Y    +  H+EL QT
Sbjct: 72  AHCLSYNGVSIGICMEGRLNVEEMRNSQ---YNSLKELVRYLQNKYNINKIYAHRELNQT 128

Query: 139 TCPG 142
            CPG
Sbjct: 129 DCPG 132


>C.sporogenes
          Length = 213

 Score = 64.3 bits (155), Expect = 2e-16,   Method: Compositional matrix adjust.
 Identities = 39/124 (31%), Positives = 58/124 (46%), Gaps = 9/124 (7%)

Query: 21  GTPPHYIVLHHTAGPVDQAPEVIRDFH--EKGRGWPHIGYHYLVYQDGRVYKTLPNNAIP 78
           G  P  I+LHH     + +   I+D H      GW   GY+Y + +DG +YK  P+NAI 
Sbjct: 16  GNNPKMIILHH----AEASGCSIKDIHLWHLNNGWSGCGYNYFIKKDGSIYKGRPDNAIG 71

Query: 79  ICVREFNPVSLCIAAVGDFSQGPAWPDNAPGWKALLELKDALVKAYPKAVLVLHKELTQT 138
                +N VS+ +   G F+        A  + +L +L   L   Y    +  H+EL +T
Sbjct: 72  AHCLSYNGVSIGVCMEGRFN---IEEIGAAQYNSLKDLTCYLQNKYNINKIYGHRELNET 128

Query: 139 TCPG 142
            CPG
Sbjct: 129 ECPG 132


>Xenopus.Pglyrp1
          Length = 182

 Score = 60.8 bits (146), Expect = 2e-15,   Method: Compositional matrix adjust.
 Identities = 37/137 (27%), Positives = 65/137 (47%), Gaps = 19/137 (13%)

Query: 26  YIVLHHTAGPVDQAPEV-------IRDFHEKGRGWPHIGYHYLVYQDGRVYKTLPNNAIP 78
           Y+++HHTAG    +          I++FH K  GW   GY++L+ +DG+VY+      + 
Sbjct: 44  YVIIHHTAGASCNSESACKAQARNIQNFHMKSNGWCDTGYNFLIGEDGQVYEGRGWETVG 103

Query: 79  ICVREFNPVSLCIAAVGDFSQGPAWPDNAPGWKALLELKDALVKAYPKAV------LVLH 132
              + +N  S+ I+ +G F+      + AP   A    KD +     K V      L  H
Sbjct: 104 AHAKNYNFNSIGISFMGTFT------NRAPNTAAQKAAKDLISCGVAKKVINSDYTLKGH 157

Query: 133 KELTQTTCPGVLSWGMV 149
           ++++ T CPG   + ++
Sbjct: 158 RDVSATECPGTNLYNLI 174


>C.botulinum.B
          Length = 214

 Score = 61.2 bits (147), Expect = 2e-15,   Method: Compositional matrix adjust.
 Identities = 39/118 (33%), Positives = 55/118 (46%), Gaps = 9/118 (7%)

Query: 27  IVLHHTAGPVDQAPEVIRDFHE--KGRGWPHIGYHYLVYQDGRVYKTLPNNAIPICVREF 84
           I+LHH     + +   I+D H      GW   GY+Y + +DG +YK  P+NAI      +
Sbjct: 2   IILHHA----EASGCSIQDIHSWHLNNGWSGCGYNYFIKKDGFIYKGRPDNAIGAHCLSY 57

Query: 85  NPVSLCIAAVGDFSQGPAWPDNAPGWKALLELKDALVKAYPKAVLVLHKELTQTTCPG 142
           N VS+ I   G F+           + +L EL   L   Y    +  H+EL QT CPG
Sbjct: 58  NGVSIGICMEGRFNVEEMGNSQ---YSSLKELICYLQNKYNINKIYAHRELNQTDCPG 112


>C.botulinum.F
          Length = 300

 Score = 59.7 bits (143), Expect = 2e-14,   Method: Compositional matrix adjust.
 Identities = 41/127 (32%), Positives = 57/127 (44%), Gaps = 13/127 (10%)

Query: 21  GTPPHYIVLHHTAGPVDQAPEVIRDFHE--KGRGWPHIGYHYLVYQDGRVYKTLPNNAIP 78
           G  P  + LHH    V      + D H   KG GW  IGYHY V ++G ++K  P++AI 
Sbjct: 16  GNNPQELDLHHAEASVCS----VLDVHSWHKGNGWAGIGYHYFVRKNGEIWKGRPDSAIG 71

Query: 79  ICVREFNPVSLCIAAVGDF--SQGPAWPDNAPGWKALLELKDALVKAYPKAVLVLHKELT 136
             V   N  +L I A G +     P    N     A++EL   L   Y    +  H+E+ 
Sbjct: 72  AHVAGHNTNTLGICAEGSYMSEDMPQAQKN-----AIIELCKYLCNKYGINKIYGHREVG 126

Query: 137 QTTCPGV 143
            + CPG 
Sbjct: 127 SSNCPGT 133


>D.melanogaster.PGRP-
          Length = 184

 Score = 56.2 bits (134), Expect = 9e-14,   Method: Compositional matrix adjust.
 Identities = 34/128 (26%), Positives = 56/128 (43%), Gaps = 7/128 (5%)

Query: 26  YIVLHHTAGPVDQAP-------EVIRDFHEKGRGWPHIGYHYLVYQDGRVYKTLPNNAIP 78
           Y V+HHTAG             + I+ +H    GW  IGY++L+  DG VY+    N + 
Sbjct: 46  YAVIHHTAGNYCSTKAACITQLQNIQTYHMDSLGWADIGYNFLIGGDGNVYEGRGWNVMG 105

Query: 79  ICVREFNPVSLCIAAVGDFSQGPAWPDNAPGWKALLELKDALVKAYPKAVLVLHKELTQT 138
                +N  S+ I+ +G+++            K LL    +  +     +L  H+++  T
Sbjct: 106 AHATNWNSKSIGISFLGNYNTNTLTSAQITAAKGLLSDAVSRGQIVSGYILYGHRQVGST 165

Query: 139 TCPGVLSW 146
            CPG   W
Sbjct: 166 ECPGTNIW 173


>Klebsiella.ph.K11
          Length = 151

 Score = 53.1 bits (126), Expect = 7e-13,   Method: Compositional matrix adjust.
 Identities = 35/122 (28%), Positives = 55/122 (45%), Gaps = 3/122 (2%)

Query: 22  TPPHYIVLHHTAGPVDQAPEVIRDFHEKGRGWPHIGYHYLVYQDGRVYKTLPNNAIPICV 81
           T   ++    T   +D     IR +H K +GW  +GYH+++ +DG V      +A+   V
Sbjct: 12  TSQIFVHCSATKANMDVGVREIRQWH-KEQGWLDVGYHFIIRRDGTVEAGRDQDAVGSHV 70

Query: 82  REFNPVSLCIAAVG--DFSQGPAWPDNAPGWKALLELKDALVKAYPKAVLVLHKELTQTT 139
           + +N  S+ +  VG  D    P          AL  L   L   YPKAV++ H ++    
Sbjct: 71  KGYNSTSVGVCLVGGIDAKGNPEANFTPQQMSALNGLLHELRGTYPKAVIMAHHDVAPKA 130

Query: 140 CP 141
           CP
Sbjct: 131 CP 132


>Enterobact..ph.K11
          Length = 151

 Score = 53.1 bits (126), Expect = 9e-13,   Method: Compositional matrix adjust.
 Identities = 34/122 (27%), Positives = 55/122 (45%), Gaps = 3/122 (2%)

Query: 22  TPPHYIVLHHTAGPVDQAPEVIRDFHEKGRGWPHIGYHYLVYQDGRVYKTLPNNAIPICV 81
           T   ++    T   +D     IR +H K +GW  +GYH+++ +DG V      +A+   V
Sbjct: 12  TSQFFVHCSATKANMDVGVREIRQWH-KEQGWLDVGYHFIIRRDGTVEAGRDQDAVGSHV 70

Query: 82  REFNPVSLCIAAVG--DFSQGPAWPDNAPGWKALLELKDALVKAYPKAVLVLHKELTQTT 139
           + +N  S+ +  VG  D    P          AL  +   L   YPKAV++ H ++    
Sbjct: 71  KGYNSTSVGVCLVGGIDAKGNPEANFTPQQMSALNGVLHELRGTYPKAVIMAHHDVAPKA 130

Query: 140 CP 141
           CP
Sbjct: 131 CP 132


>C.phage.phiCPV4
          Length = 227

 Score = 53.1 bits (126), Expect = 2e-12,   Method: Compositional matrix adjust.
 Identities = 37/125 (29%), Positives = 53/125 (42%), Gaps = 5/125 (4%)

Query: 21  GTPPHYIVLHHTAGPVDQAPEVIRDFHEKGRGWPHIGYHYLVYQDGRVYKTLPNNAIPIC 80
           G  P  I++HH+        ++ R +H K +GW  IGYHY + + G +Y   P +     
Sbjct: 17  GNNPKEIIVHHSEHSTANVYDIDR-WH-KDKGWCGIGYHYFIDKQGNIYTGRPEDWTGAH 74

Query: 81  VREFNPVSLCIAAVGDFSQGPAWPDNAPGWKALLELKDALVKAYPKAVLVLHKELTQTTC 140
             + N  S+ I   G            P +KALL L   +        +  HKEL  T C
Sbjct: 75  CIDHNTKSIGICLQGRLQTEKV---TDPQYKALLWLIQDIKNRRGNMPVYGHKELNSTDC 131

Query: 141 PGVLS 145
           PG L 
Sbjct: 132 PGNLD 136


>C.phage.phiCP7R
          Length = 227

 Score = 53.1 bits (126), Expect = 2e-12,   Method: Compositional matrix adjust.
 Identities = 37/125 (29%), Positives = 53/125 (42%), Gaps = 5/125 (4%)

Query: 21  GTPPHYIVLHHTAGPVDQAPEVIRDFHEKGRGWPHIGYHYLVYQDGRVYKTLPNNAIPIC 80
           G  P  I++HH+        ++ R +H K +GW  IGYHY + + G +Y   P +     
Sbjct: 17  GNNPKEIIVHHSEHSTANVYDIDR-WH-KDKGWCGIGYHYFIDKQGNIYTGRPEDWTGAH 74

Query: 81  VREFNPVSLCIAAVGDFSQGPAWPDNAPGWKALLELKDALVKAYPKAVLVLHKELTQTTC 140
             + N  S+ I   G            P +KALL L   +        +  HKEL  T C
Sbjct: 75  CIDHNTKSIGICLQGRLQTEKV---TDPQYKALLWLIQDIKNRRGNMPVYGHKELNSTDC 131

Query: 141 PGVLS 145
           PG L 
Sbjct: 132 PGNLD 136


>D.rerio.Pglyrp5
          Length = 238

 Score = 52.4 bits (124), Expect = 5e-12,   Method: Compositional matrix adjust.
 Identities = 37/128 (28%), Positives = 62/128 (48%), Gaps = 7/128 (5%)

Query: 22  TPPHYIVLHHTA-----GPVDQAPEV--IRDFHEKGRGWPHIGYHYLVYQDGRVYKTLPN 74
           +P H +++HHTA      P +   E+  I+  H + RG+  IGY++L+  DG VY+    
Sbjct: 89  SPAHTVIVHHTALRFCAHPRESVTELAHIQRMHMQERGFDDIGYNFLISGDGTVYEGRGW 148

Query: 75  NAIPICVREFNPVSLCIAAVGDFSQGPAWPDNAPGWKALLELKDALVKAYPKAVLVLHKE 134
             +    +E N  S+ IA +G+ +       +      LL +        P  VL+ HK+
Sbjct: 149 GIVGAHAKEHNFYSVGIAFMGNLNADLPSSASLSALLRLLHIGVLHGHVRPNFVLLGHKD 208

Query: 135 LTQTTCPG 142
           + +T CPG
Sbjct: 209 VAKTACPG 216


>PGRP-Lb
          Length = 215

 Score = 52.0 bits (123), Expect = 5e-12,   Method: Compositional matrix adjust.
 Identities = 40/143 (27%), Positives = 63/143 (44%), Gaps = 21/143 (14%)

Query: 14  KGVYRIRGTPPHYIVLHHTAGPV--------DQAPEVIRDFHEKGRGWPHIGYHYLVYQD 65
           K V   +G  P Y+++HH+  P          ++    +DFH+  RGW  IGY + +  D
Sbjct: 27  KSVEHFQGPAP-YVIIHHSYXPAVCYSTPDCXKSXRDXQDFHQLERGWNDIGYSFGIGGD 85

Query: 66  GRVYKTLPNNAIPICVREFNPVSLCIAAVGDFSQGPAWPDNAPGWKALLELKD----ALV 121
           G +Y     N I     ++N  S+ I  +GD      W    P  + L   K+     + 
Sbjct: 86  GXIYTGRGFNVIGAHAPKYNDKSVGIVLIGD------WRTELPPKQXLDAAKNLIAFGVF 139

Query: 122 KAY--PKAVLVLHKELTQTTCPG 142
           K Y  P   L+ H+++  T CPG
Sbjct: 140 KGYIDPAYKLLGHRQVRDTECPG 162


>C.phage.phiZP2
          Length = 226

 Score = 48.1 bits (113), Expect = 1e-10,   Method: Compositional matrix adjust.
 Identities = 37/125 (29%), Positives = 51/125 (40%), Gaps = 5/125 (4%)

Query: 21  GTPPHYIVLHHTAGPVDQAPEVIRDFHEKGRGWPHIGYHYLVYQDGRVYKTLPNNAIPIC 80
           G  P  I++HH+        ++  D   K +GW  IGYHY + + G +Y   P +     
Sbjct: 17  GNNPKEIIVHHSEHSTANVYDI--DKWHKDKGWCGIGYHYFIDKQGNIYTGRPEDWTGAH 74

Query: 81  VREFNPVSLCIAAVGDFSQGPAWPDNAPGWKALLELKDALVKAYPKAVLVLHKELTQTTC 140
               N  S+ I   G   Q     D    +KALL L   +        +  HKEL  T C
Sbjct: 75  CINHNTKSIGICLQGRL-QIEKVTD--AQYKALLWLIQDIRNRRGNMPVYGHKELNSTDC 131

Query: 141 PGVLS 145
           PG L 
Sbjct: 132 PGNLD 136


>C.ph.vB.CpeS-CP51
          Length = 377

 Score = 48.1 bits (113), Expect = 2e-10,   Method: Compositional matrix adjust.
 Identities = 36/123 (29%), Positives = 54/123 (43%), Gaps = 5/123 (4%)

Query: 21  GTPPHYIVLHHTAGPVDQAPEVIRDFHEKGRGWPHIGYHYLVYQDGRVYKTLPNNAIPIC 80
           G  P+ I++H+         ++ R +H KG GW  IGY Y + ++G V+   P NAI   
Sbjct: 16  GNDPNKIIIHNADATSCSVYDIDR-WH-KGNGWSGIGYDYFIRKEGSVWTGRPENAIGAH 73

Query: 81  VREFNPVSLCIAAVGDFSQGPAWPDNAPGWKALLELKDALVKAYPKAVLVLHKELTQTTC 140
               N  S+ I   G F +    P  A    +L EL   +        +  HK+   T C
Sbjct: 74  TIGQNSSSIGICLEGAFMREK--PTRAQ-LNSLYELIADIRARRGNLPVYGHKDFNNTDC 130

Query: 141 PGV 143
           PG+
Sbjct: 131 PGI 133


>gPGRP-Le
          Length = 175

 Score = 46.2 bits (108), Expect = 4e-10,   Method: Compositional matrix adjust.
 Identities = 36/129 (27%), Positives = 58/129 (44%), Gaps = 11/129 (8%)

Query: 23  PPHYIVLHHTAGPVDQAPEV----IRD---FHEKGRGWPHIGYHYLVYQDGRVYKTLPNN 75
           P  Y+V+ HTA    +   +    IRD   FH + RGW  I Y++LV  DG +Y+     
Sbjct: 28  PVKYVVILHTATESSEKRAINVRLIRDMQSFHIESRGWNDIAYNFLVGCDGNIYEGRGWK 87

Query: 76  AIPICVREFNPVSLCIAAVGDFSQGPAWPDNAPGWKALLE--LKDALVKAYPKAVLVLHK 133
            +      +N +SL I+ +G F +     D     + LL   ++D  +    +  L+ H 
Sbjct: 88  TVGAHTLGYNRISLGISFIGCFMKELPTADALNMCRNLLARGVEDGHISTDYR--LICHC 145

Query: 134 ELTQTTCPG 142
           +   T  PG
Sbjct: 146 QCNSTESPG 154


>C.dromed..CPGRP-S
          Length = 171

 Score = 45.1 bits (105), Expect = 1e-09,   Method: Compositional matrix adjust.
 Identities = 35/132 (26%), Positives = 60/132 (45%), Gaps = 16/132 (12%)

Query: 23  PPHYIVLHHTAGP-------VDQAPEVIRDFHEKGRGWPHIGYHYLVYQDGRVYKTLPNN 75
           P  Y+V+ HTAG          Q  + ++ +H +  GW  +GY++L+ +DG VY+    N
Sbjct: 29  PVRYVVVSHTAGSHCDTPASCAQQAQNVQSYHVRNLGWCDVGYNFLIGEDGLVYEGRGWN 88

Query: 76  -----AIPICVREFNPVSLCIAAVGDFSQGPAWPDNAPGWKALLELKDALVKAYPKAVLV 130
                A P     +NP+S+ I+ +G++      P      + LL    AL        + 
Sbjct: 89  IKGAHAGPT----WNPISIGISFMGNYMNRVPPPRALRAAQNLLACGVALGALRSNYEVK 144

Query: 131 LHKELTQTTCPG 142
            H+++  T  PG
Sbjct: 145 GHRDVQPTLSPG 156


>phageT7
          Length = 151

 Score = 42.0 bits (97), Expect = 1e-08,   Method: Compositional matrix adjust.
 Identities = 33/119 (27%), Positives = 52/119 (43%), Gaps = 5/119 (4%)

Query: 27  IVLHHTAGPVDQAPEV--IRDFHEKGRGWPHIGYHYLVYQDGRVYKTLPNNAIPICVREF 84
           I +H +A    Q   V  IR +H K +GW  +GYH+++ +DG V       A+    + +
Sbjct: 15  IFVHCSATKPSQNVGVREIRQWH-KEQGWLDVGYHFIIKRDGTVEAGRDEMAVGSHAKGY 73

Query: 85  NPVSLCIAAVGDFSQGPAWPDNA--PGWKALLELKDALVKAYPKAVLVLHKELTQTTCP 141
           N  S+ +  VG       +  N      ++L  L   L+  Y  A L  H E+    CP
Sbjct: 74  NHNSIGVCLVGGIDDKGKFDANFTPAQMQSLRSLLVTLLAKYEGAGLRAHHEVAPKACP 132


>phageT3
          Length = 151

 Score = 41.6 bits (96), Expect = 2e-08,   Method: Compositional matrix adjust.
 Identities = 32/119 (26%), Positives = 53/119 (44%), Gaps = 5/119 (4%)

Query: 27  IVLHHTAGPVDQAPEV--IRDFHEKGRGWPHIGYHYLVYQDGRVYKTLPNNAIPICVREF 84
           I +H +A    Q   V  IR +H K +GW  +GYH+++ +DG V       A+    + +
Sbjct: 15  IFVHCSATKPSQNVGVREIRQWH-KEQGWLDVGYHFIIKRDGTVEAGRDELAVGSHAKGY 73

Query: 85  NPVSLCIAAVGDFSQGPAWPDNA--PGWKALLELKDALVKAYPKAVLVLHKELTQTTCP 141
           N  S+ +  VG       +  N      ++L  L   L+  Y  +VL  H ++    CP
Sbjct: 74  NHNSIGVCLVGGIDDKGKFDANFTPAQMQSLRSLLVTLLAKYEGSVLRAHHDVAPKACP 132


>PGRP1.HOLDI
          Length = 197

 Score = 35.4 bits (80), Expect = 4e-06,   Method: Compositional matrix adjust.
 Identities = 29/109 (26%), Positives = 52/109 (47%), Gaps = 15/109 (13%)

Query: 23  PPHYIVLHHTAGPVDQAPEV--------IRDFHEKGRGWPHIGYHYLVYQDGRVYKTLPN 74
           P   +V+HHT  P + A E         ++++H    G+  I Y++++  DGRVY+ +  
Sbjct: 54  PLERVVIHHTVTP-ECANEARCSSRMVSMQNYHMDELGYDDISYNFVIGGDGRVYEGVGW 112

Query: 75  NAIPICVREFNPVSLCIAAVGDFSQGPAWPDNAPGWKALLELKDALVKA 123
           +        ++  S+ IA +GDF+      +  P  + L   KD +V A
Sbjct: 113 HKKGSHSPGWDSQSIGIAFIGDFT------NKLPSREMLDAAKDLIVCA 155


BLASTP 2.2.26 [Sep-21-2011]


Reference: Altschul, Stephen F., Thomas L. Madden, Alejandro A. Schaffer, 
Jinghui Zhang, Zheng Zhang, Webb Miller, and David J. Lipman (1997), 
"Gapped BLAST and PSI-BLAST: a new generation of protein database search
programs",  Nucleic Acids Res. 25:3389-3402.

Reference for compositional score matrix adjustment: Altschul, Stephen F., 
John C. Wootton, E. Michael Gertz, Richa Agarwala, Aleksandr Morgulis,
Alejandro A. Schaffer, and Yi-Kuo Yu (2005) "Protein database searches
using compositionally adjusted substitution matrices", FEBS J. 272:5101-5109.

Query= Ts2631
         (156 letters)

Database: /labs/bat/www/tools/results/circoletto/dataset_v4-
3.txt0038011150.clean 
           30 sequences; 6189 total letters

Searching..................................................done


                                                                 Score    E
Sequences producing significant alignments:                      (bits) Value

C.intestinale                                                          65   6e-17
Xenopus.Pglyrp1                                                        65   1e-16
C.perfr.B.ATCC.3626                                                    64   2e-16
D.melanogaster.PGRP-                                                   63   4e-16
C.pasteurianum.DSM.5                                                   63   7e-16
C.botul.B.PROPH                                                        60   3e-15
C.sporogenes.PA                                                        61   4e-15
Klebsiella.ph.K11                                                      59   6e-15
C.dromed..CPGRP-S                                                      59   1e-14
Enterobact..ph.K11                                                     58   2e-14
C.sporogenes                                                           59   2e-14
C.botulinum.E3                                                         59   2e-14
C.botulinum.A                                                          58   4e-14
C.botulinum.H04402                                                     57   4e-14
C.botul.A.PROPH                                                        57   7e-14
C.botulinum.PROPH                                                      57   8e-14
C.botulinum.B                                                          57   1e-13
C.sporogenes.ATCC.15                                                   55   1e-13
gPGRP-Le                                                               52   3e-12
D.rerio.Pglyrp5                                                        53   3e-12
C.phage.phiCPV4                                                        52   4e-12
C.phage.phiCP7R                                                        52   4e-12
PGRP-Lb                                                                51   1e-11
phageT3                                                                49   4e-11
phageT7                                                                48   5e-11
C.botulinum.F                                                          48   3e-10
C.phage.phiZP2                                                         44   3e-09
PGRP1.HOLDI                                                            43   8e-09
C.ph.vB.CpeS-CP51                                                      42   4e-08

>C.intestinale
          Length = 172

 Score = 65.1 bits (157), Expect = 6e-17,   Method: Compositional matrix adjust.
 Identities = 46/138 (33%), Positives = 67/138 (48%), Gaps = 13/138 (9%)

Query: 22  TPIHY------VVLHHTAGPENQTPEAIKRYHEEARGWPHIGYHYLVYRDGRVYKTLPNN 75
           TP+ Y      +V HHT    N TP+ I   H++ RGW  IGYH+ + +DG +Y+  P N
Sbjct: 36  TPLSYNFNPNMIVYHHTVD-NNMTPQKIDEIHKQ-RGWSGIGYHFYIRKDGTIYRGRPEN 93

Query: 76  AVPICVREFNPVSICVAAVGDFSAG-VWPDDAPGWRALWELKQALAKAYPKALFVLHKNL 134
           AV       N  +  +A+ G+F+   V P       +L  L + L   Y       HK++
Sbjct: 94  AVGSHAPGVNARAFGIASEGNFNEEYVTPQQ---MTSLIALSRYLMNKYNITDLKRHKDV 150

Query: 135 VPTECPG-RLTWELIQRK 151
             TECPG    +E I+ K
Sbjct: 151 RQTECPGNNFPFEEIKAK 168


>Xenopus.Pglyrp1
          Length = 182

 Score = 64.7 bits (156), Expect = 1e-16,   Method: Compositional matrix adjust.
 Identities = 39/137 (28%), Positives = 68/137 (49%), Gaps = 10/137 (7%)

Query: 23  PIHYVVLHHTAGPENQTPEA-------IKRYHEEARGWPHIGYHYLVYRDGRVYKTLPNN 75
            + YV++HHTAG    +  A       I+ +H ++ GW   GY++L+  DG+VY+     
Sbjct: 41  SVKYVIIHHTAGASCNSESACKAQARNIQNFHMKSNGWCDTGYNFLIGEDGQVYEGRGWE 100

Query: 76  AVPICVREFNPVSICVAAVGDFSAGVWPDDAPGWRALWELKQALAKAYPKALFVL--HKN 133
            V    + +N  SI ++ +G F+    P+ A    A   +   +AK    + + L  H++
Sbjct: 101 TVGAHAKNYNFNSIGISFMGTFTNRA-PNTAAQKAAKDLISCGVAKKVINSDYTLKGHRD 159

Query: 134 LVPTECPGRLTWELIQR 150
           +  TECPG   + LI+ 
Sbjct: 160 VSATECPGTNLYNLIKN 176


>C.perfr.B.ATCC.3626
          Length = 234

 Score = 64.3 bits (155), Expect = 2e-16,   Method: Compositional matrix adjust.
 Identities = 36/119 (30%), Positives = 61/119 (51%), Gaps = 7/119 (5%)

Query: 27  VVLHHTAGPENQTPEAIKRYHEEARGWPHIGYHYLVYRDGRVYKTLPNNAVPICVR--EF 84
           +++HH+A    +TPE I ++H +  GW  IGYH+ +  DG +YK    N +    +   +
Sbjct: 104 LIIHHSATDSPETPEDIHKFHLD-NGWSGIGYHFYIREDGTIYKGRDENVIGAHAKNANY 162

Query: 85  NPVSICVAAVGDFSAGVWPDDAPGWRALWELKQALAKAYPKALFVLHKNLVPTECPGRL 143
           N + IC+   G+F       +     +L +L   L+  YP    + H+ +V T CPG+L
Sbjct: 163 NTLGICIE--GNFEKEGL--NEAQKNSLVKLGTYLSLKYPIKDILPHREVVDTLCPGKL 217


>D.melanogaster.PGRP-
          Length = 184

 Score = 63.2 bits (152), Expect = 4e-16,   Method: Compositional matrix adjust.
 Identities = 40/135 (29%), Positives = 66/135 (48%), Gaps = 10/135 (7%)

Query: 24  IHYVVLHHTAGPENQTPEA-------IKRYHEEARGWPHIGYHYLVYRDGRVYKTLPNNA 76
           + Y V+HHTAG    T  A       I+ YH ++ GW  IGY++L+  DG VY+    N 
Sbjct: 44  LSYAVIHHTAGNYCSTKAACITQLQNIQTYHMDSLGWADIGYNFLIGGDGNVYEGRGWNV 103

Query: 77  VPICVREFNPVSICVAAVGDFSAGVWPDDAPGWRALWELKQALAKAYPKALFVL--HKNL 134
           +      +N  SI ++ +G+++       A    A   L  A+++    + ++L  H+ +
Sbjct: 104 MGAHATNWNSKSIGISFLGNYNTNTLT-SAQITAAKGLLSDAVSRGQIVSGYILYGHRQV 162

Query: 135 VPTECPGRLTWELIQ 149
             TECPG   W  I+
Sbjct: 163 GSTECPGTNIWNEIR 177


>C.pasteurianum.DSM.5
          Length = 237

 Score = 62.8 bits (151), Expect = 7e-16,   Method: Compositional matrix adjust.
 Identities = 37/115 (32%), Positives = 56/115 (48%), Gaps = 3/115 (2%)

Query: 28  VLHHTAGPENQTPEAIKRYHEEARGWPHIGYHYLVYRDGRVYKTLPNNAVPICVREFNPV 87
           +L H A  ++ + + I  +H E +GW   GYHYLV +DG +Y   P  ++      +N  
Sbjct: 23  ILIHHAAAKHCSIQDIHHWHLE-KGWAGCGYHYLVRKDGSIYSGRPETSMGAHCINYNST 81

Query: 88  SICVAAVGDFSAGVWPDDAPGWRALWELKQALAKAYPKALFVLHKNLVPTECPGR 142
           SI + + G+F+     +    + AL EL   L K Y       H  L  T+CPGR
Sbjct: 82  SISICSEGNFNNESMENKQ--YSALLELTAFLIKKYNIDKIYGHSELNLTDCPGR 134


>C.botul.B.PROPH
          Length = 151

 Score = 60.5 bits (145), Expect = 3e-15,   Method: Compositional matrix adjust.
 Identities = 35/116 (30%), Positives = 57/116 (49%), Gaps = 4/116 (3%)

Query: 27  VVLHHTAGPENQTPEAIKRYHEEARGWPHIGYHYLVYRDGRVYKTLPNNAVPICVREFNP 86
           ++LHH A   + + + I  +H    GW   GY+Y + +DG +YK  P+NA+      +N 
Sbjct: 22  IILHH-AEASDCSIQDIHSWHLN-NGWSGCGYNYFIKKDGSIYKGRPDNAIGAHCLSYNS 79

Query: 87  VSICVAAVGDFSAGVWPDDAPGWRALWELKQALAKAYPKALFVLHKNLVPTECPGR 142
           VSI +   G F+  +       + +L EL + L   Y       H+ L  T+CPG+
Sbjct: 80  VSIGICTEGRFN--IERMGEAQYNSLKELTRYLQNKYNINKVYAHRELNETDCPGK 133


>C.sporogenes.PA
          Length = 236

 Score = 60.8 bits (146), Expect = 4e-15,   Method: Compositional matrix adjust.
 Identities = 37/116 (31%), Positives = 56/116 (48%), Gaps = 4/116 (3%)

Query: 27  VVLHHTAGPENQTPEAIKRYHEEARGWPHIGYHYLVYRDGRVYKTLPNNAVPICVREFNP 86
           ++LHH A   + + + I  +H    GW   GY+Y + +DG +YK  P+NA+      +N 
Sbjct: 22  IILHH-AEASSCSIQDINSWHLN-NGWSGCGYNYFIKKDGSIYKGRPDNAIGAHCLSYNS 79

Query: 87  VSICVAAVGDFSAGVWPDDAPGWRALWELKQALAKAYPKALFVLHKNLVPTECPGR 142
           VSI +   G F+  V       + +L EL   L   Y       H+ L  T+CPGR
Sbjct: 80  VSIGICMEGKFN--VERMGGAQYNSLKELIPYLQNKYNINKIYGHRELNQTDCPGR 133


>Klebsiella.ph.K11
          Length = 151

 Score = 59.3 bits (142), Expect = 6e-15,   Method: Compositional matrix adjust.
 Identities = 34/101 (33%), Positives = 52/101 (51%), Gaps = 4/101 (3%)

Query: 43  IKRYHEEARGWPHIGYHYLVYRDGRVYKTLPNNAVPICVREFNPVSICVAAVGDFSAGVW 102
           I+++H+E +GW  +GYH+++ RDG V      +AV   V+ +N  S+ V  VG   A   
Sbjct: 33  IRQWHKE-QGWLDVGYHFIIRRDGTVEAGRDQDAVGSHVKGYNSTSVGVCLVGGIDAKGN 91

Query: 103 PDDA---PGWRALWELKQALAKAYPKALFVLHKNLVPTECP 140
           P+         AL  L   L   YPKA+ + H ++ P  CP
Sbjct: 92  PEANFTPQQMSALNGLLHELRGTYPKAVIMAHHDVAPKACP 132


>C.dromed..CPGRP-S
          Length = 171

 Score = 58.5 bits (140), Expect = 1e-14,   Method: Compositional matrix adjust.
 Identities = 49/158 (31%), Positives = 72/158 (45%), Gaps = 18/158 (11%)

Query: 6   PWNRWYRQKRAYRVRLT-PIHYVVLHHTAGPENQTPEA-------IKRYHEEARGWPHIG 57
           P   W       R RLT P+ YVV+ HTAG    TP +       ++ YH    GW  +G
Sbjct: 11  PRREWRALASECRERLTRPVRYVVVSHTAGSHCDTPASCAQQAQNVQSYHVRNLGWCDVG 70

Query: 58  YHYLVYRDGRVYKTLPNN-----AVPICVREFNPVSICVAAVGDFSAGVWPDDA-PGWRA 111
           Y++L+  DG VY+    N     A P     +NP+SI ++ +G++   V P  A    + 
Sbjct: 71  YNFLIGEDGLVYEGRGWNIKGAHAGPT----WNPISIGISFMGNYMNRVPPPRALRAAQN 126

Query: 112 LWELKQALAKAYPKALFVLHKNLVPTECPGRLTWELIQ 149
           L     AL           H+++ PT  PG   +E+IQ
Sbjct: 127 LLACGVALGALRSNYEVKGHRDVQPTLSPGDRLYEIIQ 164


>Enterobact..ph.K11
          Length = 151

 Score = 58.2 bits (139), Expect = 2e-14,   Method: Compositional matrix adjust.
 Identities = 33/101 (32%), Positives = 52/101 (51%), Gaps = 4/101 (3%)

Query: 43  IKRYHEEARGWPHIGYHYLVYRDGRVYKTLPNNAVPICVREFNPVSICVAAVGDFSAGVW 102
           I+++H+E +GW  +GYH+++ RDG V      +AV   V+ +N  S+ V  VG   A   
Sbjct: 33  IRQWHKE-QGWLDVGYHFIIRRDGTVEAGRDQDAVGSHVKGYNSTSVGVCLVGGIDAKGN 91

Query: 103 PDDA---PGWRALWELKQALAKAYPKALFVLHKNLVPTECP 140
           P+         AL  +   L   YPKA+ + H ++ P  CP
Sbjct: 92  PEANFTPQQMSALNGVLHELRGTYPKAVIMAHHDVAPKACP 132


>C.sporogenes
          Length = 213

 Score = 58.5 bits (140), Expect = 2e-14,   Method: Compositional matrix adjust.
 Identities = 37/118 (31%), Positives = 54/118 (45%), Gaps = 8/118 (6%)

Query: 27  VVLHHTAGPENQTPEAIKRYH--EEARGWPHIGYHYLVYRDGRVYKTLPNNAVPICVREF 84
           ++LHH       +  +IK  H      GW   GY+Y + +DG +YK  P+NA+      +
Sbjct: 22  IILHHAE----ASGCSIKDIHLWHLNNGWSGCGYNYFIKKDGSIYKGRPDNAIGAHCLSY 77

Query: 85  NPVSICVAAVGDFSAGVWPDDAPGWRALWELKQALAKAYPKALFVLHKNLVPTECPGR 142
           N VSI V   G F+  +    A  + +L +L   L   Y       H+ L  TECPG 
Sbjct: 78  NGVSIGVCMEGRFN--IEEIGAAQYNSLKDLTCYLQNKYNINKIYGHRELNETECPGN 133


>C.botulinum.E3
          Length = 224

 Score = 58.5 bits (140), Expect = 2e-14,   Method: Compositional matrix adjust.
 Identities = 38/120 (31%), Positives = 54/120 (45%), Gaps = 1/120 (0%)

Query: 23  PIHYVVLHHTAGPENQTPEAIKRYHEEARGWPHIGYHYLVYRDGRVYKTLPNNAVPICVR 82
           P   +V H  A   N T E I   H+   GW  IGYHY +  DG +YK  P+NA+    +
Sbjct: 19  PNTLIVHHIEAEGVNWTVETIHNMHKNENGWAGIGYHYYIKFDGSIYKGRPDNALGAHCQ 78

Query: 83  EFNPVSICVAAVGDFSAGVWPDDAPGWRALWELKQALAKAYPKALFVLHKNLVPTECPGR 142
             N  ++ +A  G++        A  + A  ELK  L   Y       H+    +ECPG+
Sbjct: 79  GANTNTLGIAFEGNYDKRTEMPTAQ-FNAWCELKDYLNDRYGNMPVYGHREKGSSECPGK 137


>C.botulinum.A
          Length = 236

 Score = 58.2 bits (139), Expect = 4e-14,   Method: Compositional matrix adjust.
 Identities = 37/118 (31%), Positives = 54/118 (45%), Gaps = 8/118 (6%)

Query: 27  VVLHHTAGPENQTPEAIKRYH--EEARGWPHIGYHYLVYRDGRVYKTLPNNAVPICVREF 84
           ++LHH       +  +IK  H      GW   GY+Y + +DG +YK  P+NA+      +
Sbjct: 22  IILHHAE----ASGCSIKDIHLWHLNNGWSGCGYNYFIKKDGAIYKGRPDNAIGAHCLSY 77

Query: 85  NPVSICVAAVGDFSAGVWPDDAPGWRALWELKQALAKAYPKALFVLHKNLVPTECPGR 142
           N VSI +   G F+  V    A  + +L +L   L   Y       H+ L  TECPG 
Sbjct: 78  NGVSIGICMEGRFN--VEEMGADQYNSLKDLTCYLQNKYNINKIYGHRELNETECPGN 133


>C.botulinum.H04402
          Length = 155

 Score = 57.0 bits (136), Expect = 4e-14,   Method: Compositional matrix adjust.
 Identities = 34/116 (29%), Positives = 55/116 (47%), Gaps = 4/116 (3%)

Query: 27  VVLHHTAGPENQTPEAIKRYHEEARGWPHIGYHYLVYRDGRVYKTLPNNAVPICVREFNP 86
           ++LHH A     + + I  +H    GW   GY+Y + +DG +YK  P+ A+      +N 
Sbjct: 22  IILHH-AEASGCSIQDIHSWHLN-NGWSGCGYNYFIKKDGSIYKGRPDKAIGAHCLSYNS 79

Query: 87  VSICVAAVGDFSAGVWPDDAPGWRALWELKQALAKAYPKALFVLHKNLVPTECPGR 142
           VSI +   G F+  +       + +L EL + L   Y       H+ L  T+CPG+
Sbjct: 80  VSIGICTEGRFN--IERMGEAQYNSLKELTRYLQNKYNINKIYAHRELNETDCPGK 133


>C.botul.A.PROPH
          Length = 234

 Score = 57.4 bits (137), Expect = 7e-14,   Method: Compositional matrix adjust.
 Identities = 36/116 (31%), Positives = 54/116 (46%), Gaps = 4/116 (3%)

Query: 27  VVLHHTAGPENQTPEAIKRYHEEARGWPHIGYHYLVYRDGRVYKTLPNNAVPICVREFNP 86
           ++LHH A     + + I  +H    GW   GY+Y + +DG +YK  P+NA+      +N 
Sbjct: 22  IILHH-AEASGCSIQDIHSWHLN-NGWSGCGYNYFIKKDGSIYKGRPDNAIGAHCLSYNG 79

Query: 87  VSICVAAVGDFSAGVWPDDAPGWRALWELKQALAKAYPKALFVLHKNLVPTECPGR 142
           VSI +   G F+  V       + +L EL   L   Y       H+ L  T+CPG 
Sbjct: 80  VSIGICMEGRFN--VEEVGNSQYNSLKELICYLQNKYNINKIYAHRELNQTDCPGN 133


>C.botulinum.PROPH
          Length = 238

 Score = 57.0 bits (136), Expect = 8e-14,   Method: Compositional matrix adjust.
 Identities = 36/116 (31%), Positives = 54/116 (46%), Gaps = 4/116 (3%)

Query: 27  VVLHHTAGPENQTPEAIKRYHEEARGWPHIGYHYLVYRDGRVYKTLPNNAVPICVREFNP 86
           ++LHH A     + + I  +H    GW   GY+Y + +DG +YK  P+NA+      +N 
Sbjct: 22  IILHH-AEASGCSIQDIHSWHLN-NGWSGCGYNYFIKKDGSIYKGRPDNAIGAHCLSYNG 79

Query: 87  VSICVAAVGDFSAGVWPDDAPGWRALWELKQALAKAYPKALFVLHKNLVPTECPGR 142
           VSI +   G F+  V       + +L EL   L   Y       H+ L  T+CPG 
Sbjct: 80  VSIGICMEGRFN--VEEMGNSQYNSLKELICYLQNKYNINKIYAHRELNQTDCPGN 133


>C.botulinum.B
          Length = 214

 Score = 56.6 bits (135), Expect = 1e-13,   Method: Compositional matrix adjust.
 Identities = 36/116 (31%), Positives = 54/116 (46%), Gaps = 4/116 (3%)

Query: 27  VVLHHTAGPENQTPEAIKRYHEEARGWPHIGYHYLVYRDGRVYKTLPNNAVPICVREFNP 86
           ++LHH A     + + I  +H    GW   GY+Y + +DG +YK  P+NA+      +N 
Sbjct: 2   IILHH-AEASGCSIQDIHSWHLN-NGWSGCGYNYFIKKDGFIYKGRPDNAIGAHCLSYNG 59

Query: 87  VSICVAAVGDFSAGVWPDDAPGWRALWELKQALAKAYPKALFVLHKNLVPTECPGR 142
           VSI +   G F+  V       + +L EL   L   Y       H+ L  T+CPG 
Sbjct: 60  VSIGICMEGRFN--VEEMGNSQYSSLKELICYLQNKYNINKIYAHRELNQTDCPGN 113


>C.sporogenes.ATCC.15
          Length = 158

 Score = 55.5 bits (132), Expect = 1e-13,   Method: Compositional matrix adjust.
 Identities = 34/116 (29%), Positives = 54/116 (46%), Gaps = 4/116 (3%)

Query: 27  VVLHHTAGPENQTPEAIKRYHEEARGWPHIGYHYLVYRDGRVYKTLPNNAVPICVREFNP 86
           ++LHH A     + + I  +H    GW   GY+Y + +DG +YK  P+NA+      +N 
Sbjct: 22  IILHH-AEASGCSIQDIHAWHLN-NGWSGCGYNYFIKKDGSIYKGRPDNAIGAHCLSYNG 79

Query: 87  VSICVAAVGDFSAGVWPDDAPGWRALWELKQALAKAYPKALFVLHKNLVPTECPGR 142
           VSI +   G  +     +    + +L EL + L   Y       H+ L  T+CPG 
Sbjct: 80  VSIGICMEGRLNVEEMRNSQ--YNSLKELVRYLQNKYNINKIYAHRELNQTDCPGN 133


>gPGRP-Le
          Length = 175

 Score = 52.0 bits (123), Expect = 3e-12,   Method: Compositional matrix adjust.
 Identities = 41/141 (29%), Positives = 62/141 (43%), Gaps = 20/141 (14%)

Query: 23  PIHYVVLHHTAGPENQTPEAI--------KRYHEEARGWPHIGYHYLVYRDGRVYKTLPN 74
           P+ YVV+ HTA  E+    AI        + +H E+RGW  I Y++LV  DG +Y+    
Sbjct: 28  PVKYVVILHTA-TESSEKRAINVRLIRDMQSFHIESRGWNDIAYNFLVGCDGNIYEGRGW 86

Query: 75  NAVPICVREFNPVSICVAAVGDFSAGVWPDDAPGWRALWELKQALAKAYPKA------LF 128
             V      +N +S+ ++ +G F       + P   AL   +  LA+             
Sbjct: 87  KTVGAHTLGYNRISLGISFIGCFMK-----ELPTADALNMCRNLLARGVEDGHISTDYRL 141

Query: 129 VLHKNLVPTECPGRLTWELIQ 149
           + H     TE PGR  +E IQ
Sbjct: 142 ICHCQCNSTESPGRRLYEEIQ 162


>D.rerio.Pglyrp5
          Length = 238

 Score = 52.8 bits (125), Expect = 3e-12,   Method: Compositional matrix adjust.
 Identities = 39/144 (27%), Positives = 64/144 (44%), Gaps = 8/144 (5%)

Query: 13  QKRAYRVRLTPIHYVVLHHTA-----GPENQTPEA--IKRYHEEARGWPHIGYHYLVYRD 65
           Q R      +P H V++HHTA      P     E   I+R H + RG+  IGY++L+  D
Sbjct: 80  QPREMTQMESPAHTVIVHHTALRFCAHPRESVTELAHIQRMHMQERGFDDIGYNFLISGD 139

Query: 66  GRVYKTLPNNAVPICVREFNPVSICVAAVGDFSAGVWPDDAPGWRALWELKQAL-AKAYP 124
           G VY+      V    +E N  S+ +A +G+ +A +    +            L     P
Sbjct: 140 GTVYEGRGWGIVGAHAKEHNFYSVGIAFMGNLNADLPSSASLSALLRLLHIGVLHGHVRP 199

Query: 125 KALFVLHKNLVPTECPGRLTWELI 148
             + + HK++  T CPG   + ++
Sbjct: 200 NFVLLGHKDVAKTACPGENLYSVL 223


>C.phage.phiCPV4
          Length = 227

 Score = 52.4 bits (124), Expect = 4e-12,   Method: Compositional matrix adjust.
 Identities = 36/126 (28%), Positives = 58/126 (46%), Gaps = 8/126 (6%)

Query: 27  VVLHHTAGPENQTPEA--IKRYHEEARGWPHIGYHYLVYRDGRVYKTLPNNAVPICVREF 84
           +++HH+   E+ T     I R+H++ +GW  IGYHY + + G +Y   P +       + 
Sbjct: 23  IIVHHS---EHSTANVYDIDRWHKD-KGWCGIGYHYFIDKQGNIYTGRPEDWTGAHCIDH 78

Query: 85  NPVSICVAAVGDFSAGVWPDDAPGWRALWELKQALAKAYPKALFVLHKNLVPTECPGRLT 144
           N  SI +   G        D  P ++AL  L Q +           HK L  T+CPG L 
Sbjct: 79  NTKSIGICLQGRLQTEKVTD--PQYKALLWLIQDIKNRRGNMPVYGHKELNSTDCPGNLD 136

Query: 145 WELIQR 150
            + ++R
Sbjct: 137 LDKLRR 142


>C.phage.phiCP7R
          Length = 227

 Score = 52.4 bits (124), Expect = 4e-12,   Method: Compositional matrix adjust.
 Identities = 36/126 (28%), Positives = 58/126 (46%), Gaps = 8/126 (6%)

Query: 27  VVLHHTAGPENQTPEA--IKRYHEEARGWPHIGYHYLVYRDGRVYKTLPNNAVPICVREF 84
           +++HH+   E+ T     I R+H++ +GW  IGYHY + + G +Y   P +       + 
Sbjct: 23  IIVHHS---EHSTANVYDIDRWHKD-KGWCGIGYHYFIDKQGNIYTGRPEDWTGAHCIDH 78

Query: 85  NPVSICVAAVGDFSAGVWPDDAPGWRALWELKQALAKAYPKALFVLHKNLVPTECPGRLT 144
           N  SI +   G        D  P ++AL  L Q +           HK L  T+CPG L 
Sbjct: 79  NTKSIGICLQGRLQTEKVTD--PQYKALLWLIQDIKNRRGNMPVYGHKELNSTDCPGNLD 136

Query: 145 WELIQR 150
            + ++R
Sbjct: 137 LDKLRR 142


>PGRP-Lb
          Length = 215

 Score = 50.8 bits (120), Expect = 1e-11,   Method: Compositional matrix adjust.
 Identities = 41/140 (29%), Positives = 63/140 (45%), Gaps = 20/140 (14%)

Query: 23  PIHYVVLHHTAGPE--NQTPEAIKR------YHEEARGWPHIGYHYLVYRDGRVYKTLPN 74
           P  YV++HH+  P     TP+  K       +H+  RGW  IGY + +  DG +Y     
Sbjct: 35  PAPYVIIHHSYXPAVCYSTPDCXKSXRDXQDFHQLERGWNDIGYSFGIGGDGXIYTGRGF 94

Query: 75  NAVPICVREFNPVSICVAAVGDFSAGVWPDDAPGWRALWELKQALA----KAY--PKALF 128
           N +     ++N  S+ +  +GD     W  + P  + L   K  +A    K Y  P    
Sbjct: 95  NVIGAHAPKYNDKSVGIVLIGD-----WRTELPPKQXLDAAKNLIAFGVFKGYIDPAYKL 149

Query: 129 VLHKNLVPTECP-GRLTWEL 147
           + H+ +  TECP GRL  E+
Sbjct: 150 LGHRQVRDTECPGGRLFAEI 169


>phageT3
          Length = 151

 Score = 48.5 bits (114), Expect = 4e-11,   Method: Compositional matrix adjust.
 Identities = 38/125 (30%), Positives = 56/125 (44%), Gaps = 10/125 (8%)

Query: 22  TPIHYVVLHHTAGPENQTPEAIKRYHEEARGWPHIGYHYLVYRDGRVYKTLPNNAVPICV 81
           T   +V    T   +N     I+++H+E +GW  +GYH+++ RDG V       AV    
Sbjct: 12  TEAIFVHCSATKPSQNVGVREIRQWHKE-QGWLDVGYHFIIKRDGTVEAGRDELAVGSHA 70

Query: 82  REFNPVSICVAAV------GDFSAGVWPDDAPGWRALWELKQALAKAYPKALFVLHKNLV 135
           + +N  SI V  V      G F A   P      R+L  L   LAK Y  ++   H ++ 
Sbjct: 71  KGYNHNSIGVCLVGGIDDKGKFDANFTPAQMQSLRSL--LVTLLAK-YEGSVLRAHHDVA 127

Query: 136 PTECP 140
           P  CP
Sbjct: 128 PKACP 132


>phageT7
          Length = 151

 Score = 48.1 bits (113), Expect = 5e-11,   Method: Compositional matrix adjust.
 Identities = 39/125 (31%), Positives = 54/125 (43%), Gaps = 10/125 (8%)

Query: 22  TPIHYVVLHHTAGPENQTPEAIKRYHEEARGWPHIGYHYLVYRDGRVYKTLPNNAVPICV 81
           T   +V    T   +N     I+++H+E +GW  +GYH+++ RDG V       AV    
Sbjct: 12  TDAIFVHCSATKPSQNVGVREIRQWHKE-QGWLDVGYHFIIKRDGTVEAGRDEMAVGSHA 70

Query: 82  REFNPVSICVAAV------GDFSAGVWPDDAPGWRALWELKQALAKAYPKALFVLHKNLV 135
           + +N  SI V  V      G F A   P      R+L  L   LAK Y  A    H  + 
Sbjct: 71  KGYNHNSIGVCLVGGIDDKGKFDANFTPAQMQSLRSL--LVTLLAK-YEGAGLRAHHEVA 127

Query: 136 PTECP 140
           P  CP
Sbjct: 128 PKACP 132


>C.botulinum.F
          Length = 300

 Score = 47.8 bits (112), Expect = 3e-10,   Method: Compositional matrix adjust.
 Identities = 26/93 (27%), Positives = 44/93 (47%), Gaps = 2/93 (2%)

Query: 49  EARGWPHIGYHYLVYRDGRVYKTLPNNAVPICVREFNPVSICVAAVGDFSAGVWPDDAPG 108
           +  GW  IGYHY V ++G ++K  P++A+   V   N  ++ + A G + +   P     
Sbjct: 42  KGNGWAGIGYHYFVRKNGEIWKGRPDSAIGAHVAGHNTNTLGICAEGSYMSEDMPQAQK- 100

Query: 109 WRALWELKQALAKAYPKALFVLHKNLVPTECPG 141
             A+ EL + L   Y       H+ +  + CPG
Sbjct: 101 -NAIIELCKYLCNKYGINKIYGHREVGSSNCPG 132


>C.phage.phiZP2
          Length = 226

 Score = 44.3 bits (103), Expect = 3e-09,   Method: Compositional matrix adjust.
 Identities = 33/119 (27%), Positives = 52/119 (43%), Gaps = 8/119 (6%)

Query: 27  VVLHHTAGPENQTPEA--IKRYHEEARGWPHIGYHYLVYRDGRVYKTLPNNAVPICVREF 84
           +++HH+   E+ T     I ++H++ +GW  IGYHY + + G +Y   P +         
Sbjct: 23  IIVHHS---EHSTANVYDIDKWHKD-KGWCGIGYHYFIDKQGNIYTGRPEDWTGAHCINH 78

Query: 85  NPVSICVAAVGDFSAGVWPDDAPGWRALWELKQALAKAYPKALFVLHKNLVPTECPGRL 143
           N  SI +   G        D    ++AL  L Q +           HK L  T+CPG L
Sbjct: 79  NTKSIGICLQGRLQIEKVTD--AQYKALLWLIQDIRNRRGNMPVYGHKELNSTDCPGNL 135


>PGRP1.HOLDI
          Length = 197

 Score = 43.1 bits (100), Expect = 8e-09,   Method: Compositional matrix adjust.
 Identities = 28/92 (30%), Positives = 48/92 (52%), Gaps = 9/92 (9%)

Query: 16  AYRVRLT--PIHYVVLHHTAGPE-------NQTPEAIKRYHEEARGWPHIGYHYLVYRDG 66
           A RV  T  P+  VV+HHT  PE       +    +++ YH +  G+  I Y++++  DG
Sbjct: 45  ALRVGYTSKPLERVVIHHTVTPECANEARCSSRMVSMQNYHMDELGYDDISYNFVIGGDG 104

Query: 67  RVYKTLPNNAVPICVREFNPVSICVAAVGDFS 98
           RVY+ +  +        ++  SI +A +GDF+
Sbjct: 105 RVYEGVGWHKKGSHSPGWDSQSIGIAFIGDFT 136


>C.ph.vB.CpeS-CP51
          Length = 377

 Score = 41.6 bits (96), Expect = 4e-08,   Method: Compositional matrix adjust.
 Identities = 32/114 (28%), Positives = 49/114 (42%), Gaps = 3/114 (2%)

Query: 28  VLHHTAGPENQTPEAIKRYHEEARGWPHIGYHYLVYRDGRVYKTLPNNAVPICVREFNPV 87
           ++ H A   + +   I R+H+   GW  IGY Y + ++G V+   P NA+       N  
Sbjct: 22  IIIHNADATSCSVYDIDRWHK-GNGWSGIGYDYFIRKEGSVWTGRPENAIGAHTIGQNSS 80

Query: 88  SICVAAVGDFSAGVWPDDAPGWRALWELKQALAKAYPKALFVLHKNLVPTECPG 141
           SI +   G F     P  A    +L+EL   +           HK+   T+CPG
Sbjct: 81  SIGICLEGAFMREK-PTRAQ-LNSLYELIADIRARRGNLPVYGHKDFNNTDCPG 132


  Database: /labs/bat/www/tools/results/circoletto/dataset_v4-
  3.txt0038011150.clean
    Posted date:  May 11, 2021  6:35 AM
  Number of letters in database: 6189
  Number of sequences in database:  30
  
Lambda     K      H
   0.322    0.141    0.479 

Gapped
Lambda     K      H
   0.267   0.0410    0.140 


Matrix: BLOSUM62
Gap Penalties: Existence: 11, Extension: 1
Number of Sequences: 30
Number of Hits to DB: 6049
Number of extensions: 379
Number of successful extensions: 121
Number of sequences better than 1.0e-05: 29
Number of HSP's gapped: 59
Number of HSP's successfully gapped: 58
Length of database: 6189
Neighboring words threshold: 11
Window for multiple hits: 40
X1: 16 ( 7.4 bits)
X2: 38 (14.6 bits)
X3: 64 (24.7 bits)
S1: 41 (21.9 bits)
S2: 72 (32.3 bits)
